# Supplementary material for: Possible Event-Related Potential Correlates of Voluntary Attention and Reflexive Attention in the Emei Music Frog
Source: Biology (Basel). 2022 Jun 8;11(6):879. doi: 10.3390/biology11060879 (PMC9219635; doi:10.3390/biology11060879)
Supplement: Supplementary file 1 [file biology-11-00879-s001.zip]

Archive with 1 entries (1 files):
- biology-1611729-supplementary.pdf
